# Supplementary material for: Reddit and Google Activity Related to Non-COVID Epidemic Diseases Surged at Start of COVID-19 Pandemic: Retrospective Study
Source: JMIR Form Res. 2023 Jul 6;7:e44603. doi: 10.2196/44603 (PMC10337364; doi:10.2196/44603)
Supplement: Multimedia Appendix 2 [file formative_v7i1e44603_app2.xlsx]

## Sheet: Sheet1
Table S1	Google Trends Relative Popularity for each Search Term, by Week 1/2019-12/2020
Week	Chikungunya	Ebola	H1N1	MERS	SARS	Zika
2018-01-07	47	5	3	12	5	87
2018-01-14	58	5	4	12	5	68
2018-01-21	54	6	4	12	5	81
2018-01-28	41	5	4	12	6	76
2018-02-04	45	6	3	11	5	63
2018-02-11	35	5	2	10	5	68
2018-02-18	46	4	2	12	5	67
2018-02-25	56	5	2	13	6	73
2018-03-04	43	5	2	11	6	76
2018-03-11	70	5	2	11	5	79
2018-03-18	55	5	2	12	5	71
2018-03-25	45	5	2	14	5	65
2018-04-01	54	5	7	11	4	70
2018-04-08	63	5	10	14	5	69
2018-04-15	53	5	12	13	4	66
2018-04-22	59	5	12	13	4	64
2018-04-29	66	5	8	12	4	66
2018-05-06	56	12	8	15	4	62
2018-05-13	48	18	6	13	5	65
2018-05-20	56	17	6	13	5	64
2018-05-27	50	12	4	12	5	73
2018-06-03	37	7	5	13	5	61
2018-06-10	45	5	4	12	5	63
2018-06-17	34	4	4	10	5	62
2018-06-24	42	5	5	13	6	62
2018-07-01	45	4	4	14	14	62
2018-07-08	39	3	4	14	12	58
2018-07-15	41	3	3	14	10	54
2018-07-22	38	4	2	15	9	65
2018-07-29	48	7	2	16	9	61
2018-08-05	42	6	2	15	7	64
2018-08-12	41	6	2	15	9	65
2018-08-19	53	6	2	14	8	58
2018-08-26	50	6	1	14	8	56
2018-09-02	52	6	1	14	8	52
2018-09-09	58	6	1	25	6	57
2018-09-16	51	5	1	14	6	65
2018-09-23	80	7	1	13	6	62
2018-09-30	61	6	2	13	8	57
2018-10-07	59	6	2	11	7	93
2018-10-14	63	7	2	12	9	89
2018-10-21	65	6	2	11	10	70
2018-10-28	60	5	2	14	14	66
2018-11-04	50	6	2	10	6	63
2018-11-11	53	8	2	14	6	64
2018-11-18	51	6	2	12	5	59
2018-11-25	43	7	2	12	6	57
2018-12-02	46	7	2	14	5	58
2018-12-09	41	8	1	12	5	55
2018-12-16	38	5	1	14	3	52
2018-12-23	44	4	5	12	2	48
2018-12-30	33	11	5	11	3	62
2019-01-06	37	5	6	11	4	62
2019-01-13	53	6	4	13	4	64
2019-01-20	46	5	4	13	5	59
2019-01-27	43	6	7	12	5	66
2019-02-03	46	6	7	10	5	63
2019-02-10	47	7	4	11	5	61
2019-02-17	64	6	3	21	5	66
2019-02-24	57	5	4	10	6	62
2019-03-03	49	6	3	12	5	69
2019-03-10	50	6	3	12	5	66
2019-03-17	49	5	3	12	4	67
2019-03-24	64	6	3	13	6	64
2019-03-31	67	6	3	13	5	65
2019-04-07	98	6	3	12	4	56
2019-04-14	67	6	3	15	3	51
2019-04-21	100	6	4	12	3	67
2019-04-28	95	7	4	13	4	60
2019-05-05	84	9	3	15	4	62
2019-05-12	91	10	3	15	4	59
2019-05-19	77	8	4	12	4	54
2019-05-26	84	18	5	13	5	62
2019-06-02	75	11	6	13	5	56
2019-06-09	85	15	5	12	5	59
2019-06-16	87	11	4	12	4	61
2019-06-23	85	6	3	12	6	55
2019-06-30	70	6	3	12	17	55
2019-07-07	65	5	2	14	12	47
2019-07-14	58	27	3	14	10	50
2019-07-21	55	11	2	16	10	43
2019-07-28	64	11	2	12	9	43
2019-08-04	61	8	1	15	8	48
2019-08-11	66	10	2	16	8	46
2019-08-18	74	7	2	15	9	77
2019-08-25	71	8	2	15	8	54
2019-09-01	68	7	2	11	6	48
2019-09-08	62	8	1	11	6	52
2019-09-15	56	9	1	12	5	46
2019-09-22	65	8	1	12	5	52
2019-09-29	66	7	1	14	5	45
2019-10-06	55	8	1	10	5	46
2019-10-13	60	7	1	11	6	49
2019-10-20	63	8	1	12	7	51
2019-10-27	58	7	1	13	8	46
2019-11-03	53	7	2	13	6	45
2019-11-10	58	9	2	12	6	46
2019-11-17	60	8	2	13	7	46
2019-11-24	55	6	2	10	8	38
2019-12-01	51	6	3	12	9	41
2019-12-08	43	6	2	11	5	35
2019-12-15	38	5	3	12	4	39
2019-12-22	40	4	3	12	3	36
2019-12-29	41	5	2	15	6	42
2020-01-05	45	7	3	14	8	49
2020-01-12	47	6	5	17	7	47
2020-01-19	52	19	8	42	62	55
2020-01-26	55	45	15	79	97	71
2020-02-02	51	27	15	43	49	49
2020-02-09	45	19	8	35	33	49
2020-02-16	63	13	8	28	23	45
2020-02-23	61	39	22	47	54	58
2020-03-01	82	47	25	57	56	74
2020-03-08	94	79	72	82	96	100
2020-03-15	95	100	100	100	100	93
2020-03-22	90	74	88	82	75	68
2020-03-29	65	45	42	54	56	50
2020-04-05	64	35	33	46	42	44
2020-04-12	67	36	29	40	37	41
2020-04-19	66	22	19	33	30	42
2020-04-26	69	18	15	35	26	43
2020-05-03	70	15	12	28	23	37
2020-05-10	83	13	13	26	22	30
2020-05-17	81	11	10	23	20	43
2020-05-24	85	10	8	23	17	41
2020-05-31	81	98	5	24	17	34
2020-06-07	72	13	5	22	13	32
2020-06-14	79	8	4	20	13	33
2020-06-21	75	9	5	21	15	49
2020-06-28	78	9	13	19	14	29
2020-07-05	73	8	6	19	14	29
2020-07-12	58	7	8	21	15	24
2020-07-19	49	7	12	20	14	28
2020-07-26	62	6	7	20	25	26
2020-08-02	53	6	17	19	24	23
2020-08-09	47	9	10	23	17	28
2020-08-16	51	7	8	19	17	25
2020-08-23	40	5	6	19	17	23
2020-08-30	50	5	4	15	16	27
2020-09-06	49	5	5	16	16	20
2020-09-13	55	6	4	17	15	24
2020-09-20	50	6	4	15	14	23
2020-09-27	52	5	5	14	15	21
2020-10-04	50	6	5	16	23	22
2020-10-11	46	6	5	14	29	19
2020-10-18	47	5	5	16	48	23
2020-10-25	49	6	4	18	23	20
2020-11-01	37	6	3	15	17	19
2020-11-08	51	6	3	15	18	25
2020-11-15	42	9	4	16	17	22
2020-11-22	37	7	4	21	27	22
2020-11-29	45	6	3	16	15	20
2020-12-06	38	5	4	18	15	24
2020-12-13	38	5	4	16	14	18
2020-12-20	36	7	3	16	14	18
2020-12-27	30	6	3	16	12	19
