# Supplementary material for: Reddit and Google Activity Related to Non-COVID Epidemic Diseases Surged at Start of COVID-19 Pandemic: Retrospective Study
Source: JMIR Form Res. 2023 Jul 6;7:e44603. doi: 10.2196/44603 (PMC10337364; doi:10.2196/44603)
Supplement: Multimedia Appendix 3 [file formative_v7i1e44603_app3.xlsx]

## Sheet: Sheet1
Table S2	Number of Reddit Posts With Each Search Term, 1/2018-12/2020
Month	"Chikungunya"	"Ebola"	"H1N1"	"MERS"	"SARS"	"Zika"	"the"	"to"	"a"
2018-01	26	4157	241	427	254	438	38713942	31986118	32734932
2018-02	10	2023	334	344	246	543	36947668	30629793	31396764
2018-03	18	1511	114	386	224	472	40172359	33154879	34061762
2018-04	25	1632	127	388	353	557	41303599	33329045	34152873
2018-05	36	3424	137	472	681	732	42530193	34296214	35282013
2018-06	24	1802	100	438	239	548	41814764	33803849	34657570
2018-07	57	1950	126	494	305	580	44134405	35677602	36599063
2018-08	26	1982	203	547	295	559	44315171	35850661	36919261
2018-09	32	2134	158	528	277	476	42503637	34157984	35303459
2018-10	14	1929	250	491	413	544	45499381	36602921	37888886
2018-11	34	2319	213	521	239	445	44946259	36197844	37416778
2018-12	30	2407	365	468	334	580	46561170	37517009	38964479
2019-01	42	2748	675	570	464	700	53807725	43457974	45074640
2019-02	25	2429	442	532	517	507	49495373	39989075	41340049
2019-03	50	2492	290	522	572	661	54780804	44344852	45712922
2019-04	49	2362	156	573	361	578	53964080	43529471	44797857
2019-05	41	3040	190	695	474	555	55681838	45015960	46182814
2019-06	38	3351	200	759	341	577	54530546	44029943	45593311
2019-07	50	3226	122	883	403	647	59162628	47798479	49613202
2019-08	42	3173	128	859	404	580	58992294	47719019	49457464
2019-09	52	2293	150	665	413	610	56046651	45346731	46910683
2019-10	41	2205	259	674	462	451	58570116	47138948	48734689
2019-11	27	2462	219	803	468	504	56399923	45388390	47236447
2019-12	31	2731	211	609	601	497	59021262	47490760	49390186
2020-01	67	11549	2549	4108	24345	1515	62454339	50614744	52652476
2020-02	74	14543	5552	5497	30349	1784	60098302	48876613	50500735
2020-03	304	37096	27999	16228	88857	5114	65909755	54623634	55165790
2020-04	267	17350	12180	17137	59285	2107	70734765	58231377	59193081
2020-05	105	9855	5553	18865	31799	1240	76367596	62663315	64151085
2020-06	72	7689	2447	15589	15398	808	75546482	62176409	63564711
2020-07	113	7457	4605	11477	21073	931	77284975	63375389	65016317
2020-08	135	5955	3585	8421	15403	905	77904760	63623321	65205604
2020-09	48	4337	2518	7243	11990	559	67768103	55294042	56501231
2020-10	44	5771	3588	7537	15277	659	72237169	59200130	60236924
2020-11	30	4685	2269	6544	13976	762	67462295	55287880	56017275
2020-12	56	4723	2571	7386	17381	908	72728713	59644523	60803737
